# Supplementary material for: Fecal microbiome signatures of pancreatic cancer patients
Source: Sci Rep. 2019 Nov 14;9:16801. doi: 10.1038/s41598-019-53041-4 (PMC6856127; doi:10.1038/s41598-019-53041-4)
Supplement: Supplementary file 2 — Supplementary Tables [file 41598_2019_53041_MOESM2_ESM.xlsx]

## Sheet: Table S1
Supplementary Table S1.Additional information PC stage
Patient Code	Detailed disease information
K15HALE	Stage 2 OR 3
RMB9	most probably not metastatic but no surgery
RMB13	not metastatic- not stage 4 but no surgery
K10GOGL	STAGE 2 OR 3
RMB7	STAGE 2A T3N0MO
RMB8	STAGE 2B T2N1M0
RMB5	stage 2B T3N1M0
RMB11	STAGE 2B T3N1M0
K1MZAV	STAGE IIA T3 N0 M0 PANCREATIC ADENOCARCINOMA
RMB2	T2NXM0- not metastatic
K3TNMR	T3N0M0 STAGE 2A
K6VYYR	T3N0M0 STAGE 2A
K23KIAL	T3N1M0 STEGE 2B
K2PRAR	stage 4 metastatic
K24FLVL	SRAGE 4
K5BGYO	STAGE 4
K9STAL	STAGE 4 METS TO LIVER
K8VKVL	STAGE 4 omental cake
K7KOGL	STAGE 4 omental cake
RMB14	STAGE 4 metastatic to liver
RMB12	STAGE 4 metastatic to liver
RMB4	stage 4 metastatic
RMB10	Stage 4
RMB6	T4N0M0 stage III
K16MSMR	Stage 2 or 3

## Sheet: Table S2
Supplementary Table 2. Estimation of the effect of various clinical factors on the microbiome. p and R values for the Analysis of Similarities (ANOSIM) probability test are shown.
Variable	Distance index	p-Value	R
CBD obstruction	Bray Curtis	0.01	0.13
Diabetic	Bray Curtis	0.8	0.04
Hyperlipidemia	Bray Curtis	0.7	0.04
Blood pressure	Bray Curtis	0.4	0.005
Gall bladder	Bray Curtis	0.4	0.17
CBD obstruction	Weighted UniFrac	0.4	0.01
Diabetic	Weighted UniFrac	0.7	0.01
Hyperlipidemia	Weighted UniFrac	0.2	0.03
Blood pressure	Weighted UniFrac	0.3	0.01
Gall bladder	Weighted UniFrac	0.5	-0.02

## Sheet: Table S3
Supplemetary Table S3. Bacterial genera correlating with serum bilirubin levels in PC patients.
Spearman's correlation method was used, followed by FDR-based p-value adjustment.
Taxon	Rho	p	FDR
Actinobacteria;Actinobacteria;Bifidobacteriales;Bifidobacteriaceae;Bifidobacterium	-0.369	0.064	0.439
Bacteroidetes;Bacteroidia;Bacteroidales;Bacteroidaceae;Bacteroides	0.359	0.071	0.439
Bacteroidetes;Bacteroidia;Bacteroidales;Prevotellaceae;Prevotella 9	0.325	0.105	0.439
Firmicutes;Clostridia;Clostridiales;Christensenellaceae;Christensenellaceae R-7 group	-0.451	0.021	0.439
Firmicutes;Clostridia;Clostridiales;Lachnospiraceae;Blautia	-0.387	0.051	0.439
Firmicutes;Clostridia;Clostridiales;Lachnospiraceae;Dorea	-0.396	0.045	0.439
Firmicutes;Clostridia;Clostridiales;Lachnospiraceae;Lachnospiraceae NC2004 group	-0.394	0.046	0.439
Firmicutes;Clostridia;Clostridiales;Lachnospiraceae;[Eubacterium] rectale group	-0.411	0.037	0.439
Firmicutes;Clostridia;Clostridiales;Peptostreptococcaceae;Peptoclostridium	-0.386	0.052	0.439
Firmicutes;Clostridia;Clostridiales;Ruminococcaceae;Anaerotruncus	-0.321	0.11	0.439
Firmicutes;Clostridia;Clostridiales;Ruminococcaceae;Ruminiclostridium 5	-0.382	0.054	0.439
Firmicutes;Clostridia;Clostridiales;Ruminococcaceae;Ruminococcaceae UCG-005	-0.318	0.113	0.439
Firmicutes;Clostridia;Clostridiales;Ruminococcaceae;Ruminococcaceae UCG-010	-0.364	0.068	0.439
Firmicutes;Clostridia;Clostridiales;Ruminococcaceae;Ruminococcaceae UCG-014	-0.407	0.039	0.439
Firmicutes;Clostridia;Clostridiales;Ruminococcaceae;Ruminococcus 2	-0.317	0.114	0.439
Firmicutes;Negativicutes;Selenomonadales;Acidaminococcaceae;Phascolarctobacterium	0.334	0.095	0.439
Proteobacteria;Alphaproteobacteria;Rhodospirillales;Rhodospirillaceae;uncultured	-0.349	0.081	0.439
Proteobacteria;Betaproteobacteria;Burkholderiales;Alcaligenaceae;Sutterella	0.329	0.101	0.439
Proteobacteria;Deltaproteobacteria;Desulfovibrionales;Desulfovibrionaceae;Bilophila	-0.343	0.086	0.439
Proteobacteria;Gammaproteobacteria;Enterobacteriales;Enterobacteriaceae;Klebsiella	-0.358	0.073	0.439
Firmicutes;Clostridia;Clostridiales;Lachnospiraceae;[Eubacterium] ruminantium group	-0.269	0.185	0.631
Firmicutes;Clostridia;Clostridiales;Ruminococcaceae;Ruminococcaceae UCG-002	-0.263	0.195	0.631
Firmicutes;Clostridia;Clostridiales;Ruminococcaceae;Ruminococcaceae UCG-013	0.257	0.205	0.631
Firmicutes;Clostridia;Clostridiales;Ruminococcaceae;Subdoligranulum	-0.259	0.202	0.631
Proteobacteria;Gammaproteobacteria;Enterobacteriales;Enterobacteriaceae;Other	-0.263	0.195	0.631
Bacteroidetes;Bacteroidia;Bacteroidales;Prevotellaceae;Prevotella 7	-0.248	0.223	0.647
Firmicutes;Clostridia;Clostridiales;Lachnospiraceae;Fusicatenibacter	-0.246	0.227	0.647
Actinobacteria;Coriobacteriia;Coriobacteriales;Coriobacteriaceae;Senegalimassilia	-0.226	0.266	0.732
Bacteroidetes;Bacteroidia;Bacteroidales;Porphyromonadaceae;Parabacteroides	0.21	0.304	0.755
Firmicutes;Bacilli;Lactobacillales;Streptococcaceae;Streptococcus	-0.215	0.292	0.755
Proteobacteria;Gammaproteobacteria;Enterobacteriales;Enterobacteriaceae;Escherichia-Shigella	-0.21	0.303	0.755
Actinobacteria;Coriobacteriia;Coriobacteriales;Coriobacteriaceae;Collinsella	-0.199	0.33	0.764
Bacteroidetes;Bacteroidia;Bacteroidales;Prevotellaceae;Paraprevotella	0.189	0.355	0.764
Firmicutes;Clostridia;Clostridiales;Ruminococcaceae;Ruminococcus 1	-0.195	0.34	0.764
Firmicutes;Clostridia;Clostridiales;Ruminococcaceae;uncultured	-0.188	0.357	0.764
Proteobacteria;Deltaproteobacteria;Desulfovibrionales;Desulfovibrionaceae;Desulfovibrio	-0.202	0.323	0.764
Firmicutes;Bacilli;Lactobacillales;Lactobacillaceae;Lactobacillus	-0.179	0.382	0.774
Firmicutes;Clostridia;Clostridiales;Ruminococcaceae;Flavonifractor	-0.18	0.379	0.774
Firmicutes;Erysipelotrichia;Erysipelotrichales;Erysipelotrichaceae;Holdemanella	0.169	0.409	0.808
Firmicutes;Clostridia;Clostridiales;Lachnospiraceae;[Ruminococcus] torques group	-0.161	0.432	0.832
Firmicutes;Clostridia;Clostridiales;Lachnospiraceae;Anaerostipes	-0.154	0.452	0.849
Bacteroidetes;Bacteroidia;Bacteroidales;Bacteroidales S24-7 group;uncultured bacterium	0.106	0.607	0.906
Bacteroidetes;Bacteroidia;Bacteroidales;Porphyromonadaceae;Barnesiella	0.084	0.685	0.906
Bacteroidetes;Bacteroidia;Bacteroidales;Prevotellaceae;Alloprevotella	0.135	0.511	0.906
Firmicutes;Clostridia;Clostridiales;Lachnospiraceae;Coprococcus 2	0.09	0.664	0.906
Firmicutes;Clostridia;Clostridiales;Lachnospiraceae;Lachnospira	0.083	0.688	0.906
Firmicutes;Clostridia;Clostridiales;Lachnospiraceae;Lachnospiraceae NK4A136 group	-0.075	0.718	0.906
Firmicutes;Clostridia;Clostridiales;Lachnospiraceae;Roseburia	0.08	0.699	0.906
Firmicutes;Clostridia;Clostridiales;Lachnospiraceae;uncultured	-0.089	0.664	0.906
Firmicutes;Clostridia;Clostridiales;Lachnospiraceae;Other	-0.075	0.716	0.906
Firmicutes;Clostridia;Clostridiales;Ruminococcaceae;Butyricicoccus	-0.077	0.708	0.906
Firmicutes;Clostridia;Clostridiales;Ruminococcaceae;Faecalibacterium	0.117	0.57	0.906
Firmicutes;Clostridia;Clostridiales;Ruminococcaceae;Ruminiclostridium 9	-0.104	0.613	0.906
Firmicutes;Clostridia;Clostridiales;Ruminococcaceae;Ruminococcaceae NK4A214 group	-0.097	0.637	0.906
Firmicutes;Clostridia;Clostridiales;Ruminococcaceae;[Eubacterium] coprostanoligenes group	-0.137	0.505	0.906
Firmicutes;Clostridia;Clostridiales;Ruminococcaceae;Other	-0.116	0.574	0.906
Firmicutes;Erysipelotrichia;Erysipelotrichales;Erysipelotrichaceae;Erysipelotrichaceae UCG-003	-0.115	0.576	0.906
Firmicutes;Negativicutes;Selenomonadales;Acidaminococcaceae;Acidaminococcus	0.081	0.695	0.906
Firmicutes;Negativicutes;Selenomonadales;Veillonellaceae;Veillonella	0.084	0.682	0.906
Proteobacteria;Betaproteobacteria;Burkholderiales;Alcaligenaceae;Parasutterella	0.097	0.638	0.906
Verrucomicrobia;Verrucomicrobiae;Verrucomicrobiales;Verrucomicrobiaceae;Akkermansia	-0.085	0.679	0.906
Actinobacteria;Coriobacteriia;Coriobacteriales;Coriobacteriaceae;uncultured	0.035	0.864	0.936
Bacteroidetes;Bacteroidia;Bacteroidales;Porphyromonadaceae;Butyricimonas	-0.02	0.924	0.936
Bacteroidetes;Bacteroidia;Bacteroidales;Porphyromonadaceae;Odoribacter	0.055	0.791	0.936
Bacteroidetes;Bacteroidia;Bacteroidales;Rikenellaceae;Alistipes	-0.039	0.849	0.936
Firmicutes;Clostridia;Clostridiales;Family XIII;Family XIII AD3011 group	0.048	0.816	0.936
Firmicutes;Clostridia;Clostridiales;Lachnospiraceae;Coprococcus 1	0.035	0.867	0.936
Firmicutes;Clostridia;Clostridiales;Lachnospiraceae;Lachnoclostridium	0.022	0.915	0.936
Firmicutes;Clostridia;Clostridiales;Lachnospiraceae;Lachnospiraceae ND3007 group	0.028	0.892	0.936
Firmicutes;Clostridia;Clostridiales;Lachnospiraceae;Lachnospiraceae UCG-004	0.028	0.891	0.936
Firmicutes;Clostridia;Clostridiales;Lachnospiraceae;Lachnospiraceae UCG-008	0.027	0.898	0.936
Firmicutes;Clostridia;Clostridiales;Lachnospiraceae;[Eubacterium] hallii group	-0.047	0.819	0.936
Firmicutes;Clostridia;Clostridiales;Ruminococcaceae;Ruminococcaceae UCG-003	0.023	0.911	0.936
Firmicutes;Negativicutes;Selenomonadales;Veillonellaceae;Megasphaera	0.057	0.781	0.936
Fusobacteria;Fusobacteriia;Fusobacteriales;Fusobacteriaceae;Fusobacterium	0.049	0.812	0.936
Proteobacteria;Gammaproteobacteria;Enterobacteriales;Enterobacteriaceae;Enterobacter	-0.053	0.797	0.936
Firmicutes;Negativicutes;Selenomonadales;Veillonellaceae;Dialister	0.006	0.978	0.978

## Sheet: Table S4
Supplementary Table S4. Inter-patient variation in serum levels of enzymes (AST, ALT, or GGT) and biliriubin (BL) in the fatty-liver and PC cohorts.
	Mean	Median	S.D.	Minimum	Maximum
	Fatty Liver Cohort
AST (U/L)	30.8125	26.5	14.5566	17	69
ALT (U/L)	49.625	44.5	23.0185	24	112
GGT (U/L)	48.125	38.5	28.4649	24	119
Total_BL (mg/dl)	0.675	0.6	0.251661	0.4	1.2
Direct_BL (mg/dl)	0.2375	0.2	0.10247	0.1	0.5
	Pancreatic Cancer Cohort
AST (U/L)	86.6	32	103.149	16	391
ALT (U/L)	155.25	54	196.327	11	689
GGT (U/L)	458.042	83.5	795.61	14	3475
Total_BL (mg/dl)	2.25077	0.66	2.89418	0.21	9.3
Direct_BL (mg/dl)	1.67115	0.205	2.517	0.05	8.15
